# Supplementary material for: Glacial Legacies: Microbial Communities of Antarctic Refugia
Source: Biology (Basel). 2022 Oct 1;11(10):1440. doi: 10.3390/biology11101440 (PMC9598129; doi:10.3390/biology11101440)
Supplement: Supplementary file 1 [file biology-11-01440-s001.zip]

Archive with 12 entries (12 files):
- Sup Figure S1 - Alpha Rarefaction.png
- Sup Figure S2 - FaithPD and Evenness.png
- Sup Figure S3 - Environmental differences between glaciated sites and refugia sites.png
- Sup Figure S4 - Other environmental variables.png
- Sup Figure S5 - Distance-based Redundancy Analysis.png
- Sup Figure S6 - Detrended Correspondence Analysis.png
- Sup File S1 - Model selection.txt
- Sup Table S1 - Shannon diversity Krusal-Wallis comparisons.csv
- Sup Table S2 - PERMANOVA of beta diversity distances.xlsx
- Sup Table S3 - Sample metadata and geochemical characteristics.csv
- Sup Table S4 - Environmental correlations.xlsx
- Sup Table S5 - ANCOM Site History.xlsx
