# Supplementary material for: Glacial Legacies: Microbial Communities of Antarctic Refugia
Source: Biology (Basel). 2022 Oct 1;11(10):1440. doi: 10.3390/biology11101440 (PMC9598129; doi:10.3390/biology11101440)
Supplement: Supplementary file 1 [file biology-11-01440-s001.zip › Sup File S1 - Model selection.txt]

## Distance and elevation model selection
## Full Dataset
Call:
lm(formula = Shannon_diversity ~ distance, data = fulldata)

Residuals:
     Min       1Q   Median       3Q      Max 
-1.28049 -0.57150  0.09107  0.44339  1.42652 

Coefficients:
             Estimate Std. Error t value Pr(>|t|)    
(Intercept)  7.537710   0.335718  22.452 5.87e-13 ***
distance    -0.017522   0.007901  -2.218   0.0425 *  
---
Signif. codes:  0 ‘***’ 0.001 ‘**’ 0.01 ‘*’ 0.05 ‘.’ 0.1 ‘ ’ 1

Residual standard error: 0.7848 on 15 degrees of freedom
Multiple R-squared:  0.2469,	Adjusted R-squared:  0.1967 
F-statistic: 4.917 on 1 and 15 DF,  p-value: 0.04245

>	 print(confint(lm1b))  #look at range and make sure that it is above 0
                 2.5 %        97.5 %
(Intercept)  6.8221433  8.2532761164
distance    -0.0343633 -0.0006801234

## Disturbed Sites

Call:
lm(formula = Shannon_diversity ~ distance, data = glaciated_data)

Residuals:
     Min       1Q   Median       3Q      Max 
-1.41323 -0.47838 -0.00468  0.43822  1.44929 

Coefficients:
            Estimate Std. Error t value Pr(>|t|)    
(Intercept)  7.91482    0.84082   9.413 8.17e-05 ***
distance    -0.03974    0.04302  -0.924    0.391    
---
Signif. codes:  0 ‘***’ 0.001 ‘**’ 0.01 ‘*’ 0.05 ‘.’ 0.1 ‘ ’ 1

Residual standard error: 0.9955 on 6 degrees of freedom
Multiple R-squared:  0.1245,	Adjusted R-squared:  -0.02142 
F-statistic: 0.8532 on 1 and 6 DF,  p-value: 0.3913

> print(confint(lm2b))  #look at range and make sure that it is above 0
                 2.5 %     97.5 %
(Intercept)  5.8574186 9.97222210
distance    -0.1450027 0.06552901

## Potential Refugia

Call:
lm(formula = Shannon_diversity ~ distance, data = refugia_data)

Residuals:
     Min       1Q   Median       3Q      Max 
-1.15895 -0.42421  0.03641  0.40407  0.85118 

Coefficients:
             Estimate Std. Error t value Pr(>|t|)    
(Intercept)  7.475810   0.522816  14.299 1.95e-06 ***
distance    -0.015988   0.009435  -1.694    0.134    
---
Signif. codes:  0 ‘***’ 0.001 ‘**’ 0.01 ‘*’ 0.05 ‘.’ 0.1 ‘ ’ 1

Residual standard error: 0.6559 on 7 degrees of freedom
Multiple R-squared:  0.2909,	Adjusted R-squared:  0.1896 
F-statistic: 2.871 on 1 and 7 DF,  p-value: 0.134

> print(confint(lm2g))  #look at range and make sure that it is above 0
                  2.5 %      97.5 %
(Intercept)  6.23954754 8.712072663
distance    -0.03829897 0.006322915

#### Model Selection for environmental variables
## Full Dataset

Linear mixed model fit by REML. t-tests use Satterthwaite's method ['lmerModLmerTest']
Formula: Shannon_diversity ~ OM + (1 | `Glacial History`)
Fixed effects:
            Estimate Std. Error      df t value Pr(>|t|)   
(Intercept)   6.5856     0.2173  1.8195  30.301   0.0018 **
OM            5.6817     2.0254 14.7390   2.805   0.0135 * 
           R2m      R2c
[1,] 0.3289913 0.331892

## Potential Refugia

Component models: 
  df logLik  AICc delta weight
1  3  -7.84 26.49  0.00   0.37
5  3  -8.35 27.49  1.01   0.22
2  3  -8.50 27.80  1.31   0.19
3  3  -9.01 28.81  2.33   0.11
4  3  -9.06 28.93  2.44   0.11
Term codes: 
 distance elevation        GW        OM        PH 
        1         2         3         4         5 

Model-averaged coefficients:  
(full average) 
              Estimate Std. Error Adjusted SE z value Pr(>|z|)
(Intercept)  5.4420112  4.2326486   4.5884784   1.186    0.236
distance    -0.0058527  0.0095869   0.0103322   0.566    0.571
PH           0.2031717  0.4975711   0.5423522   0.375    0.708
elevation   -0.0001313  0.0003637   0.0003990   0.329    0.742
GW          -0.0043720  0.0204093   0.0232135   0.188    0.851
OM           0.5187547  2.6344955   3.0150960   0.172    0.863
 
(conditional average) 
              Estimate Std. Error Adjusted SE z value Pr(>|z|)
(Intercept)  5.4420112  4.2326486   4.5884784   1.186    0.236
distance    -0.0159880  0.0094353   0.0113833   1.405    0.160
PH           0.9185862  0.6798401   0.8202020   1.120    0.263
elevation   -0.0006898  0.0005567   0.0006716   1.027    0.304
GW          -0.0382283  0.0484552   0.0584594   0.654    0.513
OM           4.7992164  6.6081173   7.9724497   0.602    0.547

# Best R-squared value
> r.squared Distance to coast
           R2m       R2c
[1,] 0.2641173 0.2641173


## Disturbed Sites

Component models: 
  df logLik  AICc delta weight
3  3 -10.13 32.25  0.00   0.26
1  3 -10.16 32.33  0.08   0.25
4  3 -10.55 33.09  0.84   0.17
5  3 -10.64 33.28  1.02   0.16
2  3 -10.66 33.32  1.07   0.15

Term codes: 
 distance elevation         K         P        PH 
        1         2         3         4         5 
		
		Model-averaged coefficients:  
(full average) 
              Estimate Std. Error Adjusted SE z value Pr(>|z|)  
(Intercept)  7.939e+00  3.210e+00   3.970e+00   2.000   0.0455 *
K           -9.364e-04  2.466e-03   2.847e-03   0.329   0.7422  
distance    -1.005e-02  2.768e-02   3.206e-02   0.313   0.7540  
P           -3.508e-03  1.926e-02   2.335e-02   0.150   0.8806  
PH          -4.455e-02  3.910e-01   4.820e-01   0.092   0.9264  
elevation    4.745e-05  5.221e-04   6.464e-04   0.073   0.9415  
 
(conditional average) 
              Estimate Std. Error Adjusted SE z value Pr(>|z|)  
(Intercept)  7.9385771  3.2101407   3.9698618   2.000   0.0455 *
K           -0.0035618  0.0037126   0.0046350   0.768   0.4422  
distance    -0.0397368  0.0430199   0.0537080   0.740   0.4594  
P           -0.0203349  0.0425194   0.0530832   0.383   0.7017  
PH          -0.2828028  0.9502460   1.1863321   0.238   0.8116  
elevation    0.0003078  0.0012990   0.0016217   0.190   0.8495  

# Best R-squared value
> r.squared K
           R2m       R2c
[1,] 0.1162069 0.1162069
