# Supplementary material for: Glacial Legacies: Microbial Communities of Antarctic Refugia
Source: Biology (Basel). 2022 Oct 1;11(10):1440. doi: 10.3390/biology11101440 (PMC9598129; doi:10.3390/biology11101440)
Supplement: Supplementary file 1 [file biology-11-01440-s001.zip › Sup Table S1 - Shannon diversity Krusal-Wallis comparisons.csv]

Group 1	Group 2	H	p-value	q-value
Battleship Promotory (n=5)	Brownsworth (n=3)	1.0888888888888886	0.29671752632205745	0.3307670785229493
Battleship Promotory (n=5)	DAIS (n=3)	5.0	0.025347318677468325	0.03788170703445816
Battleship Promotory (n=5)	Hawkings Cirque (n=4)	1.5	0.22067136191984324	0.2543330950940566
Battleship Promotory (n=5)	Higher Garwood Valley (n=6)	7.5	0.0061698993205441645	0.02542746386648504
Battleship Promotory (n=5)	Higher Miers Valley (n=3)	5.0	0.025347318677468325	0.03788170703445816
Battleship Promotory (n=5)	Labyrinth (n=5)	6.818181818181813	0.009023438818080334	0.027166993913806413
Battleship Promotory (n=5)	Levy Cirque, Beacon Valley (n=5)	1.3200000000000003	0.2505920506856808	0.28400432411043824
Battleship Promotory (n=5)	Lower Alatna Valley (n=5)	0.8836363636363629	0.34720763934942456	0.3747638012025535
Battleship Promotory (n=5)	Lower Garwood Valley (n=6)	7.5	0.0061698993205441645	0.02542746386648504
Battleship Promotory (n=5)	Lower Miers Valley (n=4)	6.0	0.014305878435429641	0.03088253122568938
Battleship Promotory (n=5)	Lower Mt Seuss (n=5)	6.818181818181813	0.009023438818080334	0.027166993913806413
Battleship Promotory (n=5)	Lower Taylor Valley (n=4)	6.0	0.014305878435429641	0.03088253122568938
Battleship Promotory (n=5)	Mt Falconer (n=6)	7.5	0.0061698993205441645	0.02542746386648504
Battleship Promotory (n=5)	Mt Seuss (n=6)	7.5	0.0061698993205441645	0.02542746386648504
Battleship Promotory (n=5)	Upper Victoria Valley (n=6)	7.5	0.0061698993205441645	0.02542746386648504
Battleship Promotory (n=5)	Wall Valley (n=5)	0.09818181818181415	0.7540225300620795	0.771030557055961
Brownsworth (n=3)	DAIS (n=3)	1.1904761904761898	0.27523352407483126	0.3093533824312153
Brownsworth (n=3)	Hawkings Cirque (n=4)	1.9999999999999964	0.15729920705028153	0.19272695638593051
Brownsworth (n=3)	Higher Garwood Valley (n=6)	5.399999999999999	0.020136751550346346	0.0346658001373051
Brownsworth (n=3)	Higher Miers Valley (n=3)	3.857142857142854	0.049534613435626915	0.06804754977015415
Brownsworth (n=3)	Labyrinth (n=5)	5.0	0.025347318677468325	0.03788170703445816
Brownsworth (n=3)	Levy Cirque, Beacon Valley (n=5)	0.19999999999999574	0.6547208460185803	0.679710191286465
Brownsworth (n=3)	Lower Alatna Valley (n=5)	0.19999999999999574	0.6547208460185803	0.679710191286465
Brownsworth (n=3)	Lower Garwood Valley (n=6)	5.399999999999999	0.020136751550346346	0.0346658001373051
Brownsworth (n=3)	Lower Miers Valley (n=4)	4.5	0.033894853524689295	0.048017709159976496
Brownsworth (n=3)	Lower Mt Seuss (n=5)	5.0	0.025347318677468325	0.03788170703445816
Brownsworth (n=3)	Lower Taylor Valley (n=4)	0.125	0.7236736098317629	0.7456031131599982
Brownsworth (n=3)	Mt Falconer (n=6)	5.399999999999999	0.020136751550346346	0.0346658001373051
Brownsworth (n=3)	Mt Seuss (n=6)	5.399999999999999	0.020136751550346346	0.0346658001373051
Brownsworth (n=3)	Upper Victoria Valley (n=6)	5.399999999999999	0.020136751550346346	0.0346658001373051
Brownsworth (n=3)	Wall Valley (n=5)	1.8000000000000007	0.17971249487899588	0.2143938535398547
DAIS (n=3)	Hawkings Cirque (n=4)	3.1249999999999964	0.07709987174354112	0.10279982899138816
DAIS (n=3)	Higher Garwood Valley (n=6)	5.399999999999999	0.020136751550346346	0.0346658001373051
DAIS (n=3)	Higher Miers Valley (n=3)	3.857142857142854	0.049534613435626915	0.06804754977015415
DAIS (n=3)	Labyrinth (n=5)	5.0	0.025347318677468325	0.03788170703445816
DAIS (n=3)	Levy Cirque, Beacon Valley (n=5)	1.8000000000000007	0.17971249487899588	0.2143938535398547
DAIS (n=3)	Lower Alatna Valley (n=5)	1.8000000000000007	0.17971249487899588	0.2143938535398547
DAIS (n=3)	Lower Garwood Valley (n=6)	5.399999999999999	0.020136751550346346	0.0346658001373051
DAIS (n=3)	Lower Miers Valley (n=4)	4.5	0.033894853524689295	0.048017709159976496
DAIS (n=3)	Lower Mt Seuss (n=5)	5.0	0.025347318677468325	0.03788170703445816
DAIS (n=3)	Lower Taylor Valley (n=4)	0.5	0.47950012218695337	0.5134804458065012
DAIS (n=3)	Mt Falconer (n=6)	5.399999999999999	0.020136751550346346	0.0346658001373051
DAIS (n=3)	Mt Seuss (n=6)	5.399999999999999	0.020136751550346346	0.0346658001373051
DAIS (n=3)	Upper Victoria Valley (n=6)	5.399999999999999	0.020136751550346346	0.0346658001373051
DAIS (n=3)	Wall Valley (n=5)	2.68888888888889	0.10105025592541045	0.12964938496090445
Hawkings Cirque (n=4)	Higher Garwood Valley (n=6)	6.545454545454547	0.010515245935858921	0.027166993913806413
Hawkings Cirque (n=4)	Higher Miers Valley (n=3)	0.0	1.0	1.0
Hawkings Cirque (n=4)	Labyrinth (n=5)	0.05999999999999872	0.8064959405073421	0.8185331933507352
Hawkings Cirque (n=4)	Levy Cirque, Beacon Valley (n=5)	1.5	0.22067136191984324	0.2543330950940566
Hawkings Cirque (n=4)	Lower Alatna Valley (n=5)	2.1599999999999966	0.14164469029513294	0.1767309897260374
Hawkings Cirque (n=4)	Lower Garwood Valley (n=6)	6.545454545454547	0.010515245935858921	0.027166993913806413
Hawkings Cirque (n=4)	Lower Miers Valley (n=4)	5.333333333333329	0.020921335337794052	0.0351271803202468
Hawkings Cirque (n=4)	Lower Mt Seuss (n=5)	6.0	0.014305878435429641	0.03088253122568938
Hawkings Cirque (n=4)	Lower Taylor Valley (n=4)	2.083333333333332	0.14891467317876178	0.18411268683919638
Hawkings Cirque (n=4)	Mt Falconer (n=6)	2.9090909090909065	0.08808151166219037	0.11518351525055665
Hawkings Cirque (n=4)	Mt Seuss (n=6)	6.545454545454547	0.010515245935858921	0.027166993913806413
Hawkings Cirque (n=4)	Upper Victoria Valley (n=6)	5.5	0.019016473672300558	0.0346658001373051
Hawkings Cirque (n=4)	Wall Valley (n=5)	1.5	0.22067136191984324	0.2543330950940566
Higher Garwood Valley (n=6)	Higher Miers Valley (n=3)	5.399999999999999	0.020136751550346346	0.0346658001373051
Higher Garwood Valley (n=6)	Labyrinth (n=5)	7.5	0.0061698993205441645	0.02542746386648504
Higher Garwood Valley (n=6)	Levy Cirque, Beacon Valley (n=5)	7.5	0.0061698993205441645	0.02542746386648504
Higher Garwood Valley (n=6)	Lower Alatna Valley (n=5)	7.5	0.0061698993205441645	0.02542746386648504
Higher Garwood Valley (n=6)	Lower Garwood Valley (n=6)	0.4102564102564159	0.5218393903336124	0.5544543522294632
Higher Garwood Valley (n=6)	Lower Miers Valley (n=4)	2.9090909090909065	0.08808151166219037	0.11518351525055665
Higher Garwood Valley (n=6)	Lower Mt Seuss (n=5)	7.5	0.0061698993205441645	0.02542746386648504
Higher Garwood Valley (n=6)	Lower Taylor Valley (n=4)	6.545454545454547	0.010515245935858921	0.027166993913806413
Higher Garwood Valley (n=6)	Mt Falconer (n=6)	8.307692307692314	0.003947751856903446	0.02542746386648504
Higher Garwood Valley (n=6)	Mt Seuss (n=6)	8.307692307692314	0.003947751856903446	0.02542746386648504
Higher Garwood Valley (n=6)	Upper Victoria Valley (n=6)	8.307692307692314	0.003947751856903446	0.02542746386648504
Higher Garwood Valley (n=6)	Wall Valley (n=5)	7.5	0.0061698993205441645	0.02542746386648504
Higher Miers Valley (n=3)	Labyrinth (n=5)	0.19999999999999574	0.6547208460185803	0.679710191286465
Higher Miers Valley (n=3)	Levy Cirque, Beacon Valley (n=5)	5.0	0.025347318677468325	0.03788170703445816
Higher Miers Valley (n=3)	Lower Alatna Valley (n=5)	5.0	0.025347318677468325	0.03788170703445816
Higher Miers Valley (n=3)	Lower Garwood Valley (n=6)	5.399999999999999	0.020136751550346346	0.0346658001373051
Higher Miers Valley (n=3)	Lower Miers Valley (n=4)	4.5	0.033894853524689295	0.048017709159976496
Higher Miers Valley (n=3)	Lower Mt Seuss (n=5)	5.0	0.025347318677468325	0.03788170703445816
Higher Miers Valley (n=3)	Lower Taylor Valley (n=4)	4.5	0.033894853524689295	0.048017709159976496
Higher Miers Valley (n=3)	Mt Falconer (n=6)	3.2666666666666657	0.07070114486598293	0.09520154160171959
Higher Miers Valley (n=3)	Mt Seuss (n=6)	5.399999999999999	0.020136751550346346	0.0346658001373051
Higher Miers Valley (n=3)	Upper Victoria Valley (n=6)	5.399999999999999	0.020136751550346346	0.0346658001373051
Higher Miers Valley (n=3)	Wall Valley (n=5)	2.6888888888888864	0.10105025592541081	0.12964938496090445
Labyrinth (n=5)	Levy Cirque, Beacon Valley (n=5)	6.818181818181813	0.009023438818080334	0.027166993913806413
Labyrinth (n=5)	Lower Alatna Valley (n=5)	6.818181818181813	0.009023438818080334	0.027166993913806413
Labyrinth (n=5)	Lower Garwood Valley (n=6)	7.5	0.0061698993205441645	0.02542746386648504
Labyrinth (n=5)	Lower Miers Valley (n=4)	6.0	0.014305878435429641	0.03088253122568938
Labyrinth (n=5)	Lower Mt Seuss (n=5)	6.818181818181813	0.009023438818080334	0.027166993913806413
Labyrinth (n=5)	Lower Taylor Valley (n=4)	6.0	0.014305878435429641	0.03088253122568938
Labyrinth (n=5)	Mt Falconer (n=6)	4.800000000000004	0.028459736916310506	0.04207091544150249
Labyrinth (n=5)	Mt Seuss (n=6)	7.5	0.0061698993205441645	0.02542746386648504
Labyrinth (n=5)	Upper Victoria Valley (n=6)	6.5333333333333385	0.01058713733405691	0.027166993913806413
Labyrinth (n=5)	Wall Valley (n=5)	5.770909090909086	0.01629360362102858	0.034623907694685735
Levy Cirque, Beacon Valley (n=5)	Lower Alatna Valley (n=5)	0.010909090909095198	0.9168149485280722	0.9236061703690209
Levy Cirque, Beacon Valley (n=5)	Lower Garwood Valley (n=6)	7.5	0.0061698993205441645	0.02542746386648504
Levy Cirque, Beacon Valley (n=5)	Lower Miers Valley (n=4)	6.0	0.014305878435429641	0.03088253122568938
Levy Cirque, Beacon Valley (n=5)	Lower Mt Seuss (n=5)	6.818181818181813	0.009023438818080334	0.027166993913806413
Levy Cirque, Beacon Valley (n=5)	Lower Taylor Valley (n=4)	2.1599999999999966	0.14164469029513294	0.1767309897260374
Levy Cirque, Beacon Valley (n=5)	Mt Falconer (n=6)	7.5	0.0061698993205441645	0.02542746386648504
Levy Cirque, Beacon Valley (n=5)	Mt Seuss (n=6)	7.5	0.0061698993205441645	0.02542746386648504
Levy Cirque, Beacon Valley (n=5)	Upper Victoria Valley (n=6)	7.5	0.0061698993205441645	0.02542746386648504
Levy Cirque, Beacon Valley (n=5)	Wall Valley (n=5)	0.8836363636363629	0.34720763934942456	0.3747638012025535
Lower Alatna Valley (n=5)	Lower Garwood Valley (n=6)	7.5	0.0061698993205441645	0.02542746386648504
Lower Alatna Valley (n=5)	Lower Miers Valley (n=4)	6.0	0.014305878435429641	0.03088253122568938
Lower Alatna Valley (n=5)	Lower Mt Seuss (n=5)	6.818181818181813	0.009023438818080334	0.027166993913806413
Lower Alatna Valley (n=5)	Lower Taylor Valley (n=4)	0.9599999999999973	0.3271868777903035	0.3617676047112299
Lower Alatna Valley (n=5)	Mt Falconer (n=6)	7.5	0.0061698993205441645	0.02542746386648504
Lower Alatna Valley (n=5)	Mt Seuss (n=6)	7.5	0.0061698993205441645	0.02542746386648504
Lower Alatna Valley (n=5)	Upper Victoria Valley (n=6)	7.5	0.0061698993205441645	0.02542746386648504
Lower Alatna Valley (n=5)	Wall Valley (n=5)	1.3200000000000003	0.2505920506856808	0.28400432411043824
Lower Garwood Valley (n=6)	Lower Miers Valley (n=4)	1.6363636363636331	0.20082512269514216	0.23749753640468987
Lower Garwood Valley (n=6)	Lower Mt Seuss (n=5)	7.5	0.0061698993205441645	0.02542746386648504
Lower Garwood Valley (n=6)	Lower Taylor Valley (n=4)	6.545454545454547	0.010515245935858921	0.027166993913806413
Lower Garwood Valley (n=6)	Mt Falconer (n=6)	8.307692307692314	0.003947751856903446	0.02542746386648504
Lower Garwood Valley (n=6)	Mt Seuss (n=6)	5.025641025641029	0.024974679293054206	0.03788170703445816
Lower Garwood Valley (n=6)	Upper Victoria Valley (n=6)	8.307692307692314	0.003947751856903446	0.02542746386648504
Lower Garwood Valley (n=6)	Wall Valley (n=5)	7.5	0.0061698993205441645	0.02542746386648504
Lower Miers Valley (n=4)	Lower Mt Seuss (n=5)	6.0	0.014305878435429641	0.03088253122568938
Lower Miers Valley (n=4)	Lower Taylor Valley (n=4)	5.333333333333329	0.020921335337794052	0.0351271803202468
Lower Miers Valley (n=4)	Mt Falconer (n=6)	6.545454545454547	0.010515245935858921	0.027166993913806413
Lower Miers Valley (n=4)	Mt Seuss (n=6)	6.545454545454547	0.010515245935858921	0.027166993913806413
Lower Miers Valley (n=4)	Upper Victoria Valley (n=6)	6.545454545454547	0.010515245935858921	0.027166993913806413
Lower Miers Valley (n=4)	Wall Valley (n=5)	6.0	0.014305878435429641	0.03088253122568938
Lower Mt Seuss (n=5)	Lower Taylor Valley (n=4)	6.0	0.014305878435429641	0.03088253122568938
Lower Mt Seuss (n=5)	Mt Falconer (n=6)	4.0333333333333385	0.044609718024939585	0.06254558403496684
Lower Mt Seuss (n=5)	Mt Seuss (n=6)	7.5	0.0061698993205441645	0.02542746386648504
Lower Mt Seuss (n=5)	Upper Victoria Valley (n=6)	3.3333333333333357	0.06788915486182892	0.09232925061208733
Lower Mt Seuss (n=5)	Wall Valley (n=5)	6.818181818181813	0.009023438818080334	0.027166993913806413
Lower Taylor Valley (n=4)	Mt Falconer (n=6)	6.545454545454547	0.010515245935858921	0.027166993913806413
Lower Taylor Valley (n=4)	Mt Seuss (n=6)	6.545454545454547	0.010515245935858921	0.027166993913806413
Lower Taylor Valley (n=4)	Upper Victoria Valley (n=6)	6.545454545454547	0.010515245935858921	0.027166993913806413
Lower Taylor Valley (n=4)	Wall Valley (n=5)	2.1599999999999966	0.14164469029513294	0.1767309897260374
Mt Falconer (n=6)	Mt Seuss (n=6)	8.307692307692314	0.003947751856903446	0.02542746386648504
Mt Falconer (n=6)	Upper Victoria Valley (n=6)	0.9230769230769269	0.336668367610035	0.3692491773787481
Mt Falconer (n=6)	Wall Valley (n=5)	7.5	0.0061698993205441645	0.02542746386648504
Mt Seuss (n=6)	Upper Victoria Valley (n=6)	8.307692307692314	0.003947751856903446	0.02542746386648504
Mt Seuss (n=6)	Wall Valley (n=5)	7.5	0.0061698993205441645	0.02542746386648504
Upper Victoria Valley (n=6)	Wall Valley (n=5)	7.5	0.0061698993205441645	0.02542746386648504
