# Supplementary material for: Glacial Legacies: Microbial Communities of Antarctic Refugia
Source: Biology (Basel). 2022 Oct 1;11(10):1440. doi: 10.3390/biology11101440 (PMC9598129; doi:10.3390/biology11101440)
Supplement: Supplementary file 1 [file biology-11-01440-s001.zip › Sup Table S2 - PERMANOVA of beta diversity distances.xlsx]

## Sheet: uwu_location
Group 1	Group 2	Sample size	Permutations	pseudo-F	p-value	q-value
Battleship Promotory	Brownsworth	8	999	14.2043	0.016	0.0203364
Battleship Promotory	DAIS	8	999	7.54521	0.019	0.0220855
Battleship Promotory	Hawkings Cirque	9	999	6.1117	0.008	0.0155429
Battleship Promotory	Higher Garwood Valley	11	999	11.526	0.005	0.0144681
Battleship Promotory	Higher Miers Valley	8	999	5.61895	0.017	0.0204602
Battleship Promotory	Labyrinth	10	999	7.61148	0.014	0.0198333
Battleship Promotory	Levy Cirque, Beacon Valley	10	999	13.5517	0.014	0.0198333
Battleship Promotory	Lower Alatna Valley	10	999	11.1076	0.011	0.017
Battleship Promotory	Lower Garwood Valley	11	999	12.6676	0.005	0.0144681
Battleship Promotory	Lower Miers Valley	9	999	11.1195	0.008	0.0155429
Battleship Promotory	Lower Mt Seuss	10	999	9.93395	0.013	0.0194286
Battleship Promotory	Lower Taylor Valley	9	999	8.42008	0.006	0.0153962
Battleship Promotory	Mt Falconer	11	999	10.154	0.005	0.0144681
Battleship Promotory	Mt Seuss	11	999	15.8125	0.004	0.0144681
Battleship Promotory	Upper Victoria Valley	11	999	8.05467	0.005	0.0144681
Battleship Promotory	Wall Valley	10	999	9.49133	0.007	0.0155429
Brownsworth	DAIS	6	999	7.95887	0.107	0.107
Brownsworth	Hawkings Cirque	7	999	10.9561	0.024	0.0265366
Brownsworth	Higher Garwood Valley	9	999	9.92777	0.007	0.0155429
Brownsworth	Higher Miers Valley	6	999	9.08028	0.089	0.0903284
Brownsworth	Labyrinth	8	999	15.8555	0.016	0.0203364
Brownsworth	Levy Cirque, Beacon Valley	8	999	17.1768	0.017	0.0204602
Brownsworth	Lower Alatna Valley	8	999	12.1824	0.018	0.021287
Brownsworth	Lower Garwood Valley	9	999	10.7466	0.008	0.0155429
Brownsworth	Lower Miers Valley	7	999	6.47887	0.021	0.0236033
Brownsworth	Lower Mt Seuss	8	999	12.469	0.027	0.0289134
Brownsworth	Lower Taylor Valley	7	999	8.53948	0.031	0.0321832
Brownsworth	Mt Falconer	9	999	10.8973	0.015	0.020198
Brownsworth	Mt Seuss	9	999	10.0408	0.016	0.0203364
Brownsworth	Upper Victoria Valley	9	999	13.5948	0.017	0.0204602
Brownsworth	Wall Valley	8	999	15.3277	0.016	0.0203364
DAIS	Hawkings Cirque	7	999	5.84999	0.028	0.02975
DAIS	Higher Garwood Valley	9	999	8.64104	0.011	0.017
DAIS	Higher Miers Valley	6	999	5.3486	0.09	0.0906667
DAIS	Labyrinth	8	999	6.69747	0.015	0.020198
DAIS	Levy Cirque, Beacon Valley	8	999	6.96255	0.017	0.0204602
DAIS	Lower Alatna Valley	8	999	5.24876	0.017	0.0204602
DAIS	Lower Garwood Valley	9	999	9.8677	0.018	0.021287
DAIS	Lower Miers Valley	7	999	7.50612	0.029	0.0305736
DAIS	Lower Mt Seuss	8	999	6.81571	0.021	0.0236033
DAIS	Lower Taylor Valley	7	999	3.78093	0.024	0.0265366
DAIS	Mt Falconer	9	999	7.27839	0.017	0.0204602
DAIS	Mt Seuss	9	999	10.9875	0.008	0.0155429
DAIS	Upper Victoria Valley	9	999	6.26133	0.016	0.0203364
DAIS	Wall Valley	8	999	8.71084	0.019	0.0220855
Hawkings Cirque	Higher Garwood Valley	10	999	8.6457	0.004	0.0144681
Hawkings Cirque	Higher Miers Valley	7	999	4.79527	0.038	0.0388571
Hawkings Cirque	Labyrinth	9	999	7.5708	0.012	0.0183371
Hawkings Cirque	Levy Cirque, Beacon Valley	9	999	8.47544	0.01	0.0161905
Hawkings Cirque	Lower Alatna Valley	9	999	7.8336	0.008	0.0155429
Hawkings Cirque	Lower Garwood Valley	10	999	9.31769	0.01	0.0161905
Hawkings Cirque	Lower Miers Valley	8	999	8.54009	0.031	0.0321832
Hawkings Cirque	Lower Mt Seuss	9	999	6.80937	0.009	0.0161905
Hawkings Cirque	Lower Taylor Valley	8	999	6.64321	0.025	0.0274194
Hawkings Cirque	Mt Falconer	10	999	8.51264	0.005	0.0144681
Hawkings Cirque	Mt Seuss	10	999	12.3326	0.01	0.0161905
Hawkings Cirque	Upper Victoria Valley	10	999	6.25145	0.005	0.0144681
Hawkings Cirque	Wall Valley	9	999	5.10353	0.007	0.0155429
Higher Garwood Valley	Higher Miers Valley	9	999	6.17867	0.01	0.0161905
Higher Garwood Valley	Labyrinth	11	999	14.3387	0.001	0.0144681
Higher Garwood Valley	Levy Cirque, Beacon Valley	11	999	16.5281	0.002	0.0144681
Higher Garwood Valley	Lower Alatna Valley	11	999	14.8182	0.005	0.0144681
Higher Garwood Valley	Lower Garwood Valley	12	999	3.07522	0.001	0.0144681
Higher Garwood Valley	Lower Miers Valley	10	999	4.57358	0.01	0.0161905
Higher Garwood Valley	Lower Mt Seuss	11	999	8.45836	0.002	0.0144681
Higher Garwood Valley	Lower Taylor Valley	10	999	10.5032	0.01	0.0161905
Higher Garwood Valley	Mt Falconer	12	999	7.1626	0.003	0.0144681
Higher Garwood Valley	Mt Seuss	12	999	7.07887	0.003	0.0144681
Higher Garwood Valley	Upper Victoria Valley	12	999	12.0699	0.003	0.0144681
Higher Garwood Valley	Wall Valley	11	999	12.7232	0.004	0.0144681
Higher Miers Valley	Labyrinth	8	999	6.28485	0.015	0.020198
Higher Miers Valley	Levy Cirque, Beacon Valley	8	999	9.73158	0.021	0.0236033
Higher Miers Valley	Lower Alatna Valley	8	999	7.65255	0.02	0.0230508
Higher Miers Valley	Lower Garwood Valley	9	999	7.11482	0.016	0.0203364
Higher Miers Valley	Lower Miers Valley	7	999	5.95597	0.026	0.028288
Higher Miers Valley	Lower Mt Seuss	8	999	5.84721	0.015	0.020198
Higher Miers Valley	Lower Taylor Valley	7	999	4.56772	0.027	0.0289134
Higher Miers Valley	Mt Falconer	9	999	5.51042	0.009	0.0161905
Higher Miers Valley	Mt Seuss	9	999	8.99175	0.008	0.0155429
Higher Miers Valley	Upper Victoria Valley	9	999	5.01228	0.015	0.020198
Higher Miers Valley	Wall Valley	8	999	7.98981	0.01	0.0161905
Labyrinth	Levy Cirque, Beacon Valley	10	999	11.2942	0.004	0.0144681
Labyrinth	Lower Alatna Valley	10	999	8.40208	0.014	0.0198333
Labyrinth	Lower Garwood Valley	11	999	15.9729	0.001	0.0144681
Labyrinth	Lower Miers Valley	9	999	13.0665	0.009	0.0161905
Labyrinth	Lower Mt Seuss	10	999	11.0211	0.01	0.0161905
Labyrinth	Lower Taylor Valley	9	999	6.31993	0.007	0.0155429
Labyrinth	Mt Falconer	11	999	11.825	0.001	0.0144681
Labyrinth	Mt Seuss	11	999	18.9048	0.005	0.0144681
Labyrinth	Upper Victoria Valley	11	999	5.80386	0.003	0.0144681
Labyrinth	Wall Valley	10	999	12.0637	0.011	0.017
Levy Cirque, Beacon Valley	Lower Alatna Valley	10	999	8.69903	0.014	0.0198333
Levy Cirque, Beacon Valley	Lower Garwood Valley	11	999	18.0289	0.002	0.0144681
Levy Cirque, Beacon Valley	Lower Miers Valley	9	999	14.694	0.006	0.0153962
Levy Cirque, Beacon Valley	Lower Mt Seuss	10	999	11.691	0.01	0.0161905
Levy Cirque, Beacon Valley	Lower Taylor Valley	9	999	7.55422	0.007	0.0155429
Levy Cirque, Beacon Valley	Mt Falconer	11	999	12.9633	0.004	0.0144681
Levy Cirque, Beacon Valley	Mt Seuss	11	999	20.3423	0.003	0.0144681
Levy Cirque, Beacon Valley	Upper Victoria Valley	11	999	10.7576	0.002	0.0144681
Levy Cirque, Beacon Valley	Wall Valley	10	999	13.2838	0.008	0.0155429
Lower Alatna Valley	Lower Garwood Valley	11	999	15.9289	0.003	0.0144681
Lower Alatna Valley	Lower Miers Valley	9	999	12.3104	0.014	0.0198333
Lower Alatna Valley	Lower Mt Seuss	10	999	12.0294	0.005	0.0144681
Lower Alatna Valley	Lower Taylor Valley	9	999	5.88864	0.009	0.0161905
Lower Alatna Valley	Mt Falconer	11	999	12.3634	0.004	0.0144681
Lower Alatna Valley	Mt Seuss	11	999	18.3407	0.001	0.0144681
Lower Alatna Valley	Upper Victoria Valley	11	999	9.96934	0.002	0.0144681
Lower Alatna Valley	Wall Valley	10	999	11.0676	0.013	0.0194286
Lower Garwood Valley	Lower Miers Valley	10	999	5.21306	0.008	0.0155429
Lower Garwood Valley	Lower Mt Seuss	11	999	9.81459	0.002	0.0144681
Lower Garwood Valley	Lower Taylor Valley	10	999	11.7825	0.008	0.0155429
Lower Garwood Valley	Mt Falconer	12	999	8.4521	0.005	0.0144681
Lower Garwood Valley	Mt Seuss	12	999	7.20897	0.005	0.0144681
Lower Garwood Valley	Upper Victoria Valley	12	999	13.3503	0.003	0.0144681
Lower Garwood Valley	Wall Valley	11	999	13.4453	0.003	0.0144681
Lower Miers Valley	Lower Mt Seuss	9	999	8.02376	0.009	0.0161905
Lower Miers Valley	Lower Taylor Valley	8	999	8.26333	0.036	0.0370909
Lower Miers Valley	Mt Falconer	10	999	6.62111	0.004	0.0144681
Lower Miers Valley	Mt Seuss	10	999	5.48175	0.006	0.0153962
Lower Miers Valley	Upper Victoria Valley	10	999	11.2263	0.004	0.0144681
Lower Miers Valley	Wall Valley	9	999	12.9281	0.008	0.0155429
Lower Mt Seuss	Lower Taylor Valley	9	999	8.0693	0.011	0.017
Lower Mt Seuss	Mt Falconer	11	999	5.74618	0.004	0.0144681
Lower Mt Seuss	Mt Seuss	11	999	12.4204	0.006	0.0153962
Lower Mt Seuss	Upper Victoria Valley	11	999	7.93522	0.004	0.0144681
Lower Mt Seuss	Wall Valley	10	999	12.1781	0.007	0.0155429
Lower Taylor Valley	Mt Falconer	10	999	8.34228	0.004	0.0144681
Lower Taylor Valley	Mt Seuss	10	999	13.1557	0.005	0.0144681
Lower Taylor Valley	Upper Victoria Valley	10	999	6.56583	0.005	0.0144681
Lower Taylor Valley	Wall Valley	9	999	9.92532	0.008	0.0155429
Mt Falconer	Mt Seuss	12	999	11.1045	0.004	0.0144681
Mt Falconer	Upper Victoria Valley	12	999	8.77937	0.005	0.0144681
Mt Falconer	Wall Valley	11	999	12.7554	0.003	0.0144681
Mt Seuss	Upper Victoria Valley	12	999	17.8774	0.006	0.0153962
Mt Seuss	Wall Valley	11	999	16.98	0.006	0.0153962
Upper Victoria Valley	Wall Valley	11	999	11.0385	0.005	0.0144681

## Sheet: uwu_area
Group 1	Group 2	Sample size	Permutations	pseudo-F	p-value	q-value
Alatna Valley	Beacon Valley	15	999	4.88872	0.002	0.00248276
Alatna Valley	Garwood Valley	22	999	13.8123	0.001	0.00163636
Alatna Valley	Lower Wright Valley	16	999	4.3821	0.002	0.00248276
Alatna Valley	MacKay Glacier Basin	21	999	8.14968	0.001	0.00163636
Alatna Valley	Miers Valley	17	999	5.41969	0.001	0.00163636
Alatna Valley	Taylor Valley	20	999	4.68213	0.001	0.00163636
Alatna Valley	Upper Wright Valley	19	999	2.85716	0.006	0.00635294
Alatna Valley	Victoria Valley	21	999	3.91796	0.001	0.00163636
Beacon Valley	Garwood Valley	17	999	15.785	0.002	0.00248276
Beacon Valley	Lower Wright Valley	11	999	4.89212	0.005	0.005625
Beacon Valley	MacKay Glacier Basin	16	999	7.73711	0.004	0.00464516
Beacon Valley	Miers Valley	12	999	7.20563	0.001	0.00163636
Beacon Valley	Taylor Valley	15	999	5.46617	0.001	0.00163636
Beacon Valley	Upper Wright Valley	14	999	5.51883	0.001	0.00163636
Beacon Valley	Victoria Valley	16	999	5.74064	0.001	0.00163636
Garwood Valley	Lower Wright Valley	18	999	9.18173	0.001	0.00163636
Garwood Valley	MacKay Glacier Basin	23	999	5.38743	0.001	0.00163636
Garwood Valley	Miers Valley	19	999	4.75183	0.001	0.00163636
Garwood Valley	Taylor Valley	22	999	9.20011	0.001	0.00163636
Garwood Valley	Upper Wright Valley	21	999	13.7818	0.001	0.00163636
Garwood Valley	Victoria Valley	23	999	13.0462	0.001	0.00163636
Lower Wright Valley	MacKay Glacier Basin	17	999	4.78284	0.002	0.00248276
Lower Wright Valley	Miers Valley	13	999	3.45964	0.006	0.00635294
Lower Wright Valley	Taylor Valley	16	999	3.56258	0.002	0.00248276
Lower Wright Valley	Upper Wright Valley	15	999	5.24962	0.002	0.00248276
Lower Wright Valley	Victoria Valley	17	999	5.49007	0.001	0.00163636
MacKay Glacier Basin	Miers Valley	18	999	2.76153	0.025	0.025
MacKay Glacier Basin	Taylor Valley	21	999	4.7378	0.002	0.00248276
MacKay Glacier Basin	Upper Wright Valley	20	999	7.83847	0.001	0.00163636
MacKay Glacier Basin	Victoria Valley	22	999	8.07106	0.001	0.00163636
Miers Valley	Taylor Valley	17	999	3.12722	0.003	0.0036
Miers Valley	Upper Wright Valley	16	999	5.51866	0.001	0.00163636
Miers Valley	Victoria Valley	18	999	5.63649	0.001	0.00163636
Taylor Valley	Upper Wright Valley	19	999	4.99475	0.001	0.00163636
Taylor Valley	Victoria Valley	21	999	4.92456	0.001	0.00163636
Upper Wright Valley	Victoria Valley	20	999	2.67786	0.019	0.0195429

## Sheet: wu_area
Group 1	Group 2	Sample size	Permutations	pseudo-F	p-value	q-value
Alatna Valley	Beacon Valley	15	999	3.80494	0.033	0.036
Alatna Valley	Garwood Valley	22	999	20.164	0.001	0.002
Alatna Valley	Lower Wright Valley	16	999	5.06752	0.001	0.002
Alatna Valley	MacKay Glacier Basin	21	999	15.3137	0.001	0.002
Alatna Valley	Miers Valley	17	999	8.0195	0.001	0.002
Alatna Valley	Taylor Valley	20	999	6.72661	0.001	0.002
Alatna Valley	Upper Wright Valley	19	999	2.14007	0.086	0.0884571
Alatna Valley	Victoria Valley	21	999	4.4277	0.008	0.0096
Beacon Valley	Garwood Valley	17	999	29.8827	0.001	0.002
Beacon Valley	Lower Wright Valley	11	999	5.52	0.003	0.00432
Beacon Valley	MacKay Glacier Basin	16	999	16.1879	0.001	0.002
Beacon Valley	Miers Valley	12	999	14.5329	0.012	0.0139355
Beacon Valley	Taylor Valley	15	999	13.319	0.002	0.00313043
Beacon Valley	Upper Wright Valley	14	999	5.15024	0.005	0.00642857
Beacon Valley	Victoria Valley	16	999	8.42106	0.004	0.00533333
Garwood Valley	Lower Wright Valley	18	999	8.96121	0.001	0.002
Garwood Valley	MacKay Glacier Basin	23	999	9.02623	0.001	0.002
Garwood Valley	Miers Valley	19	999	7.19921	0.002	0.00313043
Garwood Valley	Taylor Valley	22	999	18.2639	0.001	0.002
Garwood Valley	Upper Wright Valley	21	999	12.7737	0.001	0.002
Garwood Valley	Victoria Valley	23	999	15.6777	0.001	0.002
Lower Wright Valley	MacKay Glacier Basin	17	999	5.66441	0.002	0.00313043
Lower Wright Valley	Miers Valley	13	999	2.69013	0.039	0.0412941
Lower Wright Valley	Taylor Valley	16	999	4.58436	0.002	0.00313043
Lower Wright Valley	Upper Wright Valley	15	999	4.02801	0.007	0.00868966
Lower Wright Valley	Victoria Valley	17	999	6.37855	0.001	0.002
MacKay Glacier Basin	Miers Valley	18	999	5.80639	0.003	0.00432
MacKay Glacier Basin	Taylor Valley	21	999	13.0022	0.001	0.002
MacKay Glacier Basin	Upper Wright Valley	20	999	10.8255	0.001	0.002
MacKay Glacier Basin	Victoria Valley	22	999	14.6512	0.001	0.002
Miers Valley	Taylor Valley	17	999	3.79984	0.016	0.018
Miers Valley	Upper Wright Valley	16	999	5.91229	0.001	0.002
Miers Valley	Victoria Valley	18	999	7.1219	0.002	0.00313043
Taylor Valley	Upper Wright Valley	19	999	5.1758	0.004	0.00533333
Taylor Valley	Victoria Valley	21	999	6.23027	0.001	0.002
Upper Wright Valley	Victoria Valley	20	999	1.32457	0.211	0.211

## Sheet: wu_location
Group 1	Group 2	Sample size	Permutations	pseudo-F	p-value	q-value
Battleship Promotory	Brownsworth	8	999	74.3215	0.016	0.0197818
Battleship Promotory	DAIS	8	999	25.7241	0.016	0.0197818
Battleship Promotory	Hawkings Cirque	9	999	13.1451	0.011	0.016086
Battleship Promotory	Higher Garwood Valley	11	999	37.4213	0.003	0.0136
Battleship Promotory	Higher Miers Valley	8	999	50.2435	0.013	0.0180408
Battleship Promotory	Labyrinth	10	999	37.1491	0.009	0.0151111
Battleship Promotory	Levy Cirque, Beacon Valley	10	999	77.5265	0.007	0.014875
Battleship Promotory	Lower Alatna Valley	10	999	54.546	0.01	0.0154545
Battleship Promotory	Lower Garwood Valley	11	999	55.0652	0.006	0.0138305
Battleship Promotory	Lower Miers Valley	9	999	64.4128	0.008	0.0149041
Battleship Promotory	Lower Mt Seuss	10	999	79.9974	0.008	0.0149041
Battleship Promotory	Lower Taylor Valley	9	999	38	0.009	0.0151111
Battleship Promotory	Mt Falconer	11	999	61.719	0.003	0.0136
Battleship Promotory	Mt Seuss	11	999	46.0277	0.002	0.0136
Battleship Promotory	Upper Victoria Valley	11	999	53.0277	0.002	0.0136
Battleship Promotory	Wall Valley	10	999	80.2145	0.006	0.0138305
Brownsworth	DAIS	6	999	22.7239	0.109	0.109
Brownsworth	Hawkings Cirque	7	999	18.9596	0.029	0.0305736
Brownsworth	Higher Garwood Valley	9	999	29.7133	0.013	0.0180408
Brownsworth	Higher Miers Valley	6	999	57.1712	0.086	0.0872836
Brownsworth	Labyrinth	8	999	67.3117	0.021	0.0238
Brownsworth	Levy Cirque, Beacon Valley	8	999	97.8815	0.025	0.0267717
Brownsworth	Lower Alatna Valley	8	999	47.4392	0.015	0.0194286
Brownsworth	Lower Garwood Valley	9	999	34.0148	0.02	0.0228571
Brownsworth	Lower Miers Valley	7	999	29.1755	0.02	0.0228571
Brownsworth	Lower Mt Seuss	8	999	88.2845	0.02	0.0228571
Brownsworth	Lower Taylor Valley	7	999	34.9709	0.032	0.0327218
Brownsworth	Mt Falconer	9	999	55.0949	0.013	0.0180408
Brownsworth	Mt Seuss	9	999	25.4126	0.011	0.016086
Brownsworth	Upper Victoria Valley	9	999	71.1618	0.017	0.0208288
Brownsworth	Wall Valley	8	999	136.549	0.012	0.0171789
DAIS	Hawkings Cirque	7	999	7.62303	0.023	0.0256393
DAIS	Higher Garwood Valley	9	999	16.0273	0.011	0.016086
DAIS	Higher Miers Valley	6	999	13.1762	0.102	0.102756
DAIS	Labyrinth	8	999	26.7115	0.02	0.0228571
DAIS	Levy Cirque, Beacon Valley	8	999	32.3236	0.018	0.0216637
DAIS	Lower Alatna Valley	8	999	24.3963	0.018	0.0216637
DAIS	Lower Garwood Valley	9	999	26.9729	0.022	0.0247273
DAIS	Lower Miers Valley	7	999	14.8	0.03	0.0313846
DAIS	Lower Mt Seuss	8	999	19.4697	0.015	0.0194286
DAIS	Lower Taylor Valley	7	999	13.9861	0.031	0.0321832
DAIS	Mt Falconer	9	999	17.3067	0.007	0.014875
DAIS	Mt Seuss	9	999	19.2249	0.008	0.0149041
DAIS	Upper Victoria Valley	9	999	27.1898	0.011	0.016086
DAIS	Wall Valley	8	999	26.5924	0.027	0.0286875
Hawkings Cirque	Higher Garwood Valley	10	999	15.012	0.008	0.0149041
Hawkings Cirque	Higher Miers Valley	7	999	9.45168	0.032	0.0327218
Hawkings Cirque	Labyrinth	9	999	18.6277	0.007	0.014875
Hawkings Cirque	Levy Cirque, Beacon Valley	9	999	21.3381	0.011	0.016086
Hawkings Cirque	Lower Alatna Valley	9	999	18.6225	0.01	0.0154545
Hawkings Cirque	Lower Garwood Valley	10	999	21.0002	0.002	0.0136
Hawkings Cirque	Lower Miers Valley	8	999	15.7715	0.025	0.0267717
Hawkings Cirque	Lower Mt Seuss	9	999	16.3389	0.004	0.0136
Hawkings Cirque	Lower Taylor Valley	8	999	11.0816	0.025	0.0267717
Hawkings Cirque	Mt Falconer	10	999	15.3923	0.003	0.0136
Hawkings Cirque	Mt Seuss	10	999	23.9236	0.01	0.0154545
Hawkings Cirque	Upper Victoria Valley	10	999	17.6493	0.005	0.0136
Hawkings Cirque	Wall Valley	9	999	2.96399	0.009	0.0151111
Higher Garwood Valley	Higher Miers Valley	9	999	17.471	0.01	0.0154545
Higher Garwood Valley	Labyrinth	11	999	32.5298	0.003	0.0136
Higher Garwood Valley	Levy Cirque, Beacon Valley	11	999	54.074	0.002	0.0136
Higher Garwood Valley	Lower Alatna Valley	11	999	39.3743	0.005	0.0136
Higher Garwood Valley	Lower Garwood Valley	12	999	13.1762	0.005	0.0136
Higher Garwood Valley	Lower Miers Valley	10	999	8.96468	0.006	0.0138305
Higher Garwood Valley	Lower Mt Seuss	11	999	19.5185	0.003	0.0136
Higher Garwood Valley	Lower Taylor Valley	10	999	21.2585	0.004	0.0136
Higher Garwood Valley	Mt Falconer	12	999	19.859	0.001	0.0136
Higher Garwood Valley	Mt Seuss	12	999	21.3427	0.003	0.0136
Higher Garwood Valley	Upper Victoria Valley	12	999	23.1632	0.003	0.0136
Higher Garwood Valley	Wall Valley	11	999	44.5202	0.001	0.0136
Higher Miers Valley	Labyrinth	8	999	30.5054	0.016	0.0197818
Higher Miers Valley	Levy Cirque, Beacon Valley	8	999	41.8814	0.02	0.0228571
Higher Miers Valley	Lower Alatna Valley	8	999	15.2834	0.015	0.0194286
Higher Miers Valley	Lower Garwood Valley	9	999	27.6871	0.015	0.0194286
Higher Miers Valley	Lower Miers Valley	7	999	24.7464	0.024	0.0263226
Higher Miers Valley	Lower Mt Seuss	8	999	56.1097	0.014	0.0188515
Higher Miers Valley	Lower Taylor Valley	7	999	6.12976	0.016	0.0197818
Higher Miers Valley	Mt Falconer	9	999	13.91	0.014	0.0188515
Higher Miers Valley	Mt Seuss	9	999	25.2231	0.016	0.0197818
Higher Miers Valley	Upper Victoria Valley	9	999	18.193	0.007	0.014875
Higher Miers Valley	Wall Valley	8	999	74.4515	0.019	0.0226667
Labyrinth	Levy Cirque, Beacon Valley	10	999	44.2431	0.009	0.0151111
Labyrinth	Lower Alatna Valley	10	999	22.6101	0.01	0.0154545
Labyrinth	Lower Garwood Valley	11	999	49.4825	0.003	0.0136
Labyrinth	Lower Miers Valley	9	999	54.8442	0.014	0.0188515
Labyrinth	Lower Mt Seuss	10	999	64.0214	0.008	0.0149041
Labyrinth	Lower Taylor Valley	9	999	23.6337	0.008	0.0149041
Labyrinth	Mt Falconer	11	999	44.213	0.004	0.0136
Labyrinth	Mt Seuss	11	999	45.4619	0.003	0.0136
Labyrinth	Upper Victoria Valley	11	999	15.2619	0.002	0.0136
Labyrinth	Wall Valley	10	999	108.501	0.009	0.0151111
Levy Cirque, Beacon Valley	Lower Alatna Valley	10	999	21.1976	0.009	0.0151111
Levy Cirque, Beacon Valley	Lower Garwood Valley	11	999	72.315	0.001	0.0136
Levy Cirque, Beacon Valley	Lower Miers Valley	9	999	78.3843	0.006	0.0138305
Levy Cirque, Beacon Valley	Lower Mt Seuss	10	999	100.514	0.009	0.0151111
Levy Cirque, Beacon Valley	Lower Taylor Valley	9	999	24.1915	0.005	0.0136
Levy Cirque, Beacon Valley	Mt Falconer	11	999	60.147	0.003	0.0136
Levy Cirque, Beacon Valley	Mt Seuss	11	999	57.3661	0.004	0.0136
Levy Cirque, Beacon Valley	Upper Victoria Valley	11	999	39.8868	0.003	0.0136
Levy Cirque, Beacon Valley	Wall Valley	10	999	142.982	0.006	0.0138305
Lower Alatna Valley	Lower Garwood Valley	11	999	53.2501	0.005	0.0136
Lower Alatna Valley	Lower Miers Valley	9	999	44.2624	0.005	0.0136
Lower Alatna Valley	Lower Mt Seuss	10	999	54.285	0.01	0.0154545
Lower Alatna Valley	Lower Taylor Valley	9	999	11.08	0.008	0.0149041
Lower Alatna Valley	Mt Falconer	11	999	35.7199	0.004	0.0136
Lower Alatna Valley	Mt Seuss	11	999	51.1969	0.004	0.0136
Lower Alatna Valley	Upper Victoria Valley	11	999	24.2002	0.005	0.0136
Lower Alatna Valley	Wall Valley	10	999	62.742	0.006	0.0138305
Lower Garwood Valley	Lower Miers Valley	10	999	13.8937	0.005	0.0136
Lower Garwood Valley	Lower Mt Seuss	11	999	35.4513	0.005	0.0136
Lower Garwood Valley	Lower Taylor Valley	10	999	34.5755	0.005	0.0136
Lower Garwood Valley	Mt Falconer	12	999	36.3276	0.001	0.0136
Lower Garwood Valley	Mt Seuss	12	999	18.5119	0.003	0.0136
Lower Garwood Valley	Upper Victoria Valley	12	999	41.2888	0.003	0.0136
Lower Garwood Valley	Wall Valley	11	999	54.9252	0.001	0.0136
Lower Miers Valley	Lower Mt Seuss	9	999	30.3507	0.008	0.0149041
Lower Miers Valley	Lower Taylor Valley	8	999	24.8143	0.024	0.0263226
Lower Miers Valley	Mt Falconer	10	999	20.4356	0.005	0.0136
Lower Miers Valley	Mt Seuss	10	999	11.7106	0.009	0.0151111
Lower Miers Valley	Upper Victoria Valley	10	999	42.8804	0.006	0.0138305
Lower Miers Valley	Wall Valley	9	999	67.2109	0.01	0.0154545
Lower Mt Seuss	Lower Taylor Valley	9	999	35.5682	0.006	0.0138305
Lower Mt Seuss	Mt Falconer	11	999	27.6933	0.004	0.0136
Lower Mt Seuss	Mt Seuss	11	999	26.4307	0.003	0.0136
Lower Mt Seuss	Upper Victoria Valley	11	999	40.8038	0.003	0.0136
Lower Mt Seuss	Wall Valley	10	999	108.187	0.012	0.0171789
Lower Taylor Valley	Mt Falconer	10	999	18.7022	0.006	0.0138305
Lower Taylor Valley	Mt Seuss	10	999	34.5158	0.004	0.0136
Lower Taylor Valley	Upper Victoria Valley	10	999	17.3579	0.004	0.0136
Lower Taylor Valley	Wall Valley	9	999	43.3494	0.007	0.014875
Mt Falconer	Mt Seuss	12	999	32.8206	0.002	0.0136
Mt Falconer	Upper Victoria Valley	12	999	31.49	0.004	0.0136
Mt Falconer	Wall Valley	11	999	63.3599	0.004	0.0136
Mt Seuss	Upper Victoria Valley	12	999	44.3941	0.004	0.0136
Mt Seuss	Wall Valley	11	999	58.7175	0.008	0.0149041
Upper Victoria Valley	Wall Valley	11	999	85.5392	0.004	0.0136

## Sheet: bc_area
Group 1	Group 2	Sample size	Permutations	pseudo-F	p-value	q-value
Alatna Valley	Beacon Valley	15	999	7.04086	0.001	0.00133333
Alatna Valley	Garwood Valley	22	999	14.1274	0.001	0.00133333
Alatna Valley	Lower Wright Valley	16	999	5.59209	0.002	0.00225
Alatna Valley	MacKay Glacier Basin	21	999	8.36314	0.001	0.00133333
Alatna Valley	Miers Valley	17	999	7.9256	0.001	0.00133333
Alatna Valley	Taylor Valley	20	999	8.88623	0.001	0.00133333
Alatna Valley	Upper Wright Valley	19	999	3.96111	0.009	0.00925714
Alatna Valley	Victoria Valley	21	999	5.45191	0.001	0.00133333
Beacon Valley	Garwood Valley	17	999	21.5959	0.001	0.00133333
Beacon Valley	Lower Wright Valley	11	999	8.23137	0.002	0.00225
Beacon Valley	MacKay Glacier Basin	16	999	9.47632	0.002	0.00225
Beacon Valley	Miers Valley	12	999	13.8339	0.001	0.00133333
Beacon Valley	Taylor Valley	15	999	11.9277	0.002	0.00225
Beacon Valley	Upper Wright Valley	14	999	9.80264	0.001	0.00133333
Beacon Valley	Victoria Valley	16	999	8.28559	0.001	0.00133333
Garwood Valley	Lower Wright Valley	18	999	10.3315	0.001	0.00133333
Garwood Valley	MacKay Glacier Basin	23	999	9.16309	0.001	0.00133333
Garwood Valley	Miers Valley	19	999	9.05879	0.001	0.00133333
Garwood Valley	Taylor Valley	22	999	15.823	0.001	0.00133333
Garwood Valley	Upper Wright Valley	21	999	15.4708	0.001	0.00133333
Garwood Valley	Victoria Valley	23	999	14.1972	0.001	0.00133333
Lower Wright Valley	MacKay Glacier Basin	17	999	5.59672	0.001	0.00133333
Lower Wright Valley	Miers Valley	13	999	4.23364	0.003	0.00317647
Lower Wright Valley	Taylor Valley	16	999	5.24375	0.003	0.00317647
Lower Wright Valley	Upper Wright Valley	15	999	6.78534	0.001	0.00133333
Lower Wright Valley	Victoria Valley	17	999	6.65472	0.001	0.00133333
MacKay Glacier Basin	Miers Valley	18	999	5.84292	0.002	0.00225
MacKay Glacier Basin	Taylor Valley	21	999	8.48205	0.001	0.00133333
MacKay Glacier Basin	Upper Wright Valley	20	999	8.62864	0.001	0.00133333
MacKay Glacier Basin	Victoria Valley	22	999	7.74744	0.001	0.00133333
Miers Valley	Taylor Valley	17	999	4.73277	0.001	0.00133333
Miers Valley	Upper Wright Valley	16	999	9.56802	0.001	0.00133333
Miers Valley	Victoria Valley	18	999	8.29009	0.001	0.00133333
Taylor Valley	Upper Wright Valley	19	999	10.6972	0.001	0.00133333
Taylor Valley	Victoria Valley	21	999	9.28675	0.001	0.00133333
Upper Wright Valley	Victoria Valley	20	999	3.98078	0.025	0.025

## Sheet: bc_location
Group 1	Group 2	Sample size	Permutations	pseudo-F	p-value	q-value
Battleship Promotory	Brownsworth	8	999	61.7217	0.024	0.027661
Battleship Promotory	DAIS	8	999	33.3094	0.024	0.027661
Battleship Promotory	Hawkings Cirque	9	999	24.4663	0.005	0.0138776
Battleship Promotory	Higher Garwood Valley	11	999	24.7999	0.003	0.0138776
Battleship Promotory	Higher Miers Valley	8	999	45.4465	0.015	0.0196154
Battleship Promotory	Labyrinth	10	999	34.3896	0.009	0.0161053
Battleship Promotory	Levy Cirque, Beacon Valley	10	999	79.6257	0.01	0.0161905
Battleship Promotory	Lower Alatna Valley	10	999	56.5538	0.006	0.0148364
Battleship Promotory	Lower Garwood Valley	11	999	34.8874	0.005	0.0138776
Battleship Promotory	Lower Miers Valley	9	999	36.2968	0.01	0.0161905
Battleship Promotory	Lower Mt Seuss	10	999	54.9125	0.008	0.016
Battleship Promotory	Lower Taylor Valley	9	999	38.9327	0.01	0.0161905
Battleship Promotory	Mt Falconer	11	999	54.3322	0.004	0.0138776
Battleship Promotory	Mt Seuss	11	999	26.8919	0.003	0.0138776
Battleship Promotory	Upper Victoria Valley	11	999	38.7309	0.001	0.0138776
Battleship Promotory	Wall Valley	10	999	59.4432	0.011	0.016809
Brownsworth	DAIS	6	999	28.2291	0.107	0.107
Brownsworth	Hawkings Cirque	7	999	34.5643	0.03	0.032381
Brownsworth	Higher Garwood Valley	9	999	18.7191	0.012	0.0175484
Brownsworth	Higher Miers Valley	6	999	39.6287	0.099	0.0997333
Brownsworth	Labyrinth	8	999	49.011	0.021	0.0255
Brownsworth	Levy Cirque, Beacon Valley	8	999	83.5184	0.025	0.0283333
Brownsworth	Lower Alatna Valley	8	999	47.7739	0.018	0.0226667
Brownsworth	Lower Garwood Valley	9	999	27.5512	0.013	0.0180408
Brownsworth	Lower Miers Valley	7	999	19.2322	0.036	0.0376615
Brownsworth	Lower Mt Seuss	8	999	52.8961	0.013	0.0180408
Brownsworth	Lower Taylor Valley	7	999	22.8982	0.033	0.0350625
Brownsworth	Mt Falconer	9	999	37.9048	0.02	0.0247273
Brownsworth	Mt Seuss	9	999	16.9409	0.011	0.016809
Brownsworth	Upper Victoria Valley	9	999	41.8627	0.015	0.0196154
Brownsworth	Wall Valley	8	999	71.5428	0.022	0.0262456
DAIS	Hawkings Cirque	7	999	14.769	0.036	0.0376615
DAIS	Higher Garwood Valley	9	999	12.5311	0.017	0.0216075
DAIS	Higher Miers Valley	6	999	20.1589	0.095	0.0964179
DAIS	Labyrinth	8	999	22.8142	0.022	0.0262456
DAIS	Levy Cirque, Beacon Valley	8	999	33.6536	0.014	0.01904
DAIS	Lower Alatna Valley	8	999	24.313	0.024	0.027661
DAIS	Lower Garwood Valley	9	999	20.2789	0.012	0.0175484
DAIS	Lower Miers Valley	7	999	17.2484	0.029	0.0318065
DAIS	Lower Mt Seuss	8	999	20.8215	0.012	0.0175484
DAIS	Lower Taylor Valley	7	999	16.2334	0.04	0.0415267
DAIS	Mt Falconer	9	999	21.3469	0.009	0.0161053
DAIS	Mt Seuss	9	999	14.3113	0.008	0.016
DAIS	Upper Victoria Valley	9	999	20.5442	0.01	0.0161905
DAIS	Wall Valley	8	999	35.6353	0.021	0.0255
Hawkings Cirque	Higher Garwood Valley	10	999	15.4964	0.004	0.0138776
Hawkings Cirque	Higher Miers Valley	7	999	23.4266	0.024	0.027661
Hawkings Cirque	Labyrinth	9	999	21.8818	0.015	0.0196154
Hawkings Cirque	Levy Cirque, Beacon Valley	9	999	34.0114	0.005	0.0138776
Hawkings Cirque	Lower Alatna Valley	9	999	27.9419	0.009	0.0161053
Hawkings Cirque	Lower Garwood Valley	10	999	23.2736	0.008	0.016
Hawkings Cirque	Lower Miers Valley	8	999	22.7391	0.042	0.0432727
Hawkings Cirque	Lower Mt Seuss	9	999	25.3021	0.011	0.016809
Hawkings Cirque	Lower Taylor Valley	8	999	23.4887	0.03	0.032381
Hawkings Cirque	Mt Falconer	10	999	29.4244	0.009	0.0161053
Hawkings Cirque	Mt Seuss	10	999	18.5755	0.007	0.0158667
Hawkings Cirque	Upper Victoria Valley	10	999	19.9129	0.003	0.0138776
Hawkings Cirque	Wall Valley	9	999	19.0884	0.008	0.016
Higher Garwood Valley	Higher Miers Valley	9	999	12.1447	0.014	0.01904
Higher Garwood Valley	Labyrinth	11	999	21.2531	0.007	0.0158667
Higher Garwood Valley	Levy Cirque, Beacon Valley	11	999	26.8366	0.004	0.0138776
Higher Garwood Valley	Lower Alatna Valley	11	999	25.9678	0.001	0.0138776
Higher Garwood Valley	Lower Garwood Valley	12	999	6.98208	0.001	0.0138776
Higher Garwood Valley	Lower Miers Valley	10	999	10.3641	0.004	0.0138776
Higher Garwood Valley	Lower Mt Seuss	11	999	16.271	0.002	0.0138776
Higher Garwood Valley	Lower Taylor Valley	10	999	16.9129	0.007	0.0158667
Higher Garwood Valley	Mt Falconer	12	999	17.1651	0.003	0.0138776
Higher Garwood Valley	Mt Seuss	12	999	13.5994	0.001	0.0138776
Higher Garwood Valley	Upper Victoria Valley	12	999	18.0647	0.004	0.0138776
Higher Garwood Valley	Wall Valley	11	999	28.0699	0.003	0.0138776
Higher Miers Valley	Labyrinth	8	999	30.3178	0.028	0.0314711
Higher Miers Valley	Levy Cirque, Beacon Valley	8	999	56.4039	0.025	0.0283333
Higher Miers Valley	Lower Alatna Valley	8	999	35.6262	0.019	0.0237064
Higher Miers Valley	Lower Garwood Valley	9	999	20.9807	0.005	0.0138776
Higher Miers Valley	Lower Miers Valley	7	999	16.0846	0.029	0.0318065
Higher Miers Valley	Lower Mt Seuss	8	999	31.1721	0.016	0.0205283
Higher Miers Valley	Lower Taylor Valley	7	999	10.2184	0.032	0.0342677
Higher Miers Valley	Mt Falconer	9	999	13.6355	0.013	0.0180408
Higher Miers Valley	Mt Seuss	9	999	15.1924	0.012	0.0175484
Higher Miers Valley	Upper Victoria Valley	9	999	19.7208	0.011	0.016809
Higher Miers Valley	Wall Valley	8	999	59.1415	0.029	0.0318065
Labyrinth	Levy Cirque, Beacon Valley	10	999	40.7643	0.015	0.0196154
Labyrinth	Lower Alatna Valley	10	999	27.4187	0.01	0.0161905
Labyrinth	Lower Garwood Valley	11	999	31.2468	0.002	0.0138776
Labyrinth	Lower Miers Valley	9	999	30.5535	0.008	0.016
Labyrinth	Lower Mt Seuss	10	999	29.4646	0.006	0.0148364
Labyrinth	Lower Taylor Valley	9	999	27.3434	0.01	0.0161905
Labyrinth	Mt Falconer	11	999	36.2061	0.002	0.0138776
Labyrinth	Mt Seuss	11	999	25.133	0.003	0.0138776
Labyrinth	Upper Victoria Valley	11	999	14.843	0.004	0.0138776
Labyrinth	Wall Valley	10	999	55.1536	0.006	0.0148364
Levy Cirque, Beacon Valley	Lower Alatna Valley	10	999	35.2295	0.016	0.0205283
Levy Cirque, Beacon Valley	Lower Garwood Valley	11	999	43.1215	0.004	0.0138776
Levy Cirque, Beacon Valley	Lower Miers Valley	9	999	42.84	0.009	0.0161053
Levy Cirque, Beacon Valley	Lower Mt Seuss	10	999	43.7247	0.005	0.0138776
Levy Cirque, Beacon Valley	Lower Taylor Valley	9	999	31.2552	0.006	0.0148364
Levy Cirque, Beacon Valley	Mt Falconer	11	999	47.4322	0.003	0.0138776
Levy Cirque, Beacon Valley	Mt Seuss	11	999	28.9633	0.004	0.0138776
Levy Cirque, Beacon Valley	Upper Victoria Valley	11	999	30.2311	0.005	0.0138776
Levy Cirque, Beacon Valley	Wall Valley	10	999	84.0915	0.006	0.0148364
Lower Alatna Valley	Lower Garwood Valley	11	999	38.6698	0.003	0.0138776
Lower Alatna Valley	Lower Miers Valley	9	999	34.5479	0.013	0.0180408
Lower Alatna Valley	Lower Mt Seuss	10	999	40.3467	0.008	0.016
Lower Alatna Valley	Lower Taylor Valley	9	999	23.9457	0.013	0.0180408
Lower Alatna Valley	Mt Falconer	11	999	42.9814	0.003	0.0138776
Lower Alatna Valley	Mt Seuss	11	999	26.747	0.003	0.0138776
Lower Alatna Valley	Upper Victoria Valley	11	999	29.2294	0.003	0.0138776
Lower Alatna Valley	Wall Valley	10	999	52.718	0.01	0.0161905
Lower Garwood Valley	Lower Miers Valley	10	999	15.085	0.01	0.0161905
Lower Garwood Valley	Lower Mt Seuss	11	999	26.2321	0.002	0.0138776
Lower Garwood Valley	Lower Taylor Valley	10	999	26.3009	0.004	0.0138776
Lower Garwood Valley	Mt Falconer	12	999	30.0845	0.004	0.0138776
Lower Garwood Valley	Mt Seuss	12	999	14.5167	0.004	0.0138776
Lower Garwood Valley	Upper Victoria Valley	12	999	27.6645	0.003	0.0138776
Lower Garwood Valley	Wall Valley	11	999	40.9557	0.003	0.0138776
Lower Miers Valley	Lower Mt Seuss	9	999	26.2782	0.009	0.0161053
Lower Miers Valley	Lower Taylor Valley	8	999	18.6164	0.045	0.046015
Lower Miers Valley	Mt Falconer	10	999	22.1796	0.003	0.0138776
Lower Miers Valley	Mt Seuss	10	999	11.383	0.009	0.0161053
Lower Miers Valley	Upper Victoria Valley	10	999	25.8082	0.006	0.0148364
Lower Miers Valley	Wall Valley	9	999	42.104	0.007	0.0158667
Lower Mt Seuss	Lower Taylor Valley	9	999	29.2915	0.005	0.0138776
Lower Mt Seuss	Mt Falconer	11	999	25.5272	0.005	0.0138776
Lower Mt Seuss	Mt Seuss	11	999	19.949	0.002	0.0138776
Lower Mt Seuss	Upper Victoria Valley	11	999	17.1936	0.002	0.0138776
Lower Mt Seuss	Wall Valley	10	999	58.6349	0.011	0.016809
Lower Taylor Valley	Mt Falconer	10	999	21.1952	0.007	0.0158667
Lower Taylor Valley	Mt Seuss	10	999	18.982	0.008	0.016
Lower Taylor Valley	Upper Victoria Valley	10	999	22.9598	0.005	0.0138776
Lower Taylor Valley	Wall Valley	9	999	43.8755	0.009	0.0161053
Mt Falconer	Mt Seuss	12	999	22.6423	0.004	0.0138776
Mt Falconer	Upper Victoria Valley	12	999	25.13	0.002	0.0138776
Mt Falconer	Wall Valley	11	999	61.0896	0.008	0.016
Mt Seuss	Upper Victoria Valley	12	999	24.4319	0.005	0.0138776
Mt Seuss	Wall Valley	11	999	29.058	0.003	0.0138776
Upper Victoria Valley	Wall Valley	11	999	45.9032	0.003	0.0138776
