# Supplementary material for: Glacial Legacies: Microbial Communities of Antarctic Refugia
Source: Biology (Basel). 2022 Oct 1;11(10):1440. doi: 10.3390/biology11101440 (PMC9598129; doi:10.3390/biology11101440)
Supplement: Supplementary file 1 [file biology-11-01440-s001.zip › Sup Table S3 - Sample metadata and geochemical characteristics.csv]

sampleid	sequenceidentifier	Pair	Area	Location	Bagcode	Year	Glacial History	Latitude	Longitude	Elevation	Sequence code	high_low	P	K	OM	PH	EC	N	GW	Km's inland
A2	m817	2	Alatna Valley	Lower Alatna Valley	A1	1995-1996	Glaciated during LGM	-76.89465	161.13915	3217	A	low	6.548541093	90.56	0.045896647	7.6	2.5	5.097	0.311191184	37
A3	m818	2	Alatna Valley	Lower Alatna Valley	A1	1995-1996	Glaciated during LGM	-76.89465	161.13915	3217	A	low	6.548541093	90.56	0.045896647	7.6	2.5	5.097	0.311191184	37
A4	m819	2	Alatna Valley	Lower Alatna Valley	A1	1995-1996	Glaciated during LGM	-76.89465	161.13915	3217	A	low	6.548541093	90.56	0.045896647	7.6	2.5	5.097	0.311191184	37
A5	m820	2	Alatna Valley	Lower Alatna Valley	A1	1995-1996	Glaciated during LGM	-76.89465	161.13915	3217	A	low	6.548541093	90.56	0.045896647	7.6	2.5	5.097	0.311191184	37
A6	m821	2	Alatna Valley	Lower Alatna Valley	A1	1995-1996	Glaciated during LGM	-76.89465	161.13915	3217	A	low	6.548541093	90.56	0.045896647	7.6	2.5	5.097	0.311191184	37
BA2	m769	8	Victoria Valley	Wall Valley	BA2	2010-2012	Potential Refugia	-77.493617	160.871031	5042	BA	high	5.944181531	93.76	0.068844971	7.49	0.16	0.826	3.457573733	67
BA3	m770	8	Victoria Valley	Wall Valley	BA2	2010-2012	Potential Refugia	-77.493617	160.871031	5042	BA	high	5.944181531	93.76	0.068844971	7.49	0.16	0.826	3.457573733	67
BA4	m771	8	Victoria Valley	Wall Valley	BA2	2010-2012	Potential Refugia	-77.493617	160.871031	5042	BA	high	5.944181531	93.76	0.068844971	7.49	0.16	0.826	3.457573733	67
BA5	m772	8	Victoria Valley	Wall Valley	BA2	2010-2012	Potential Refugia	-77.493617	160.871031	5042	BA	high	5.944181531	93.76	0.068844971	7.49	0.16	0.826	3.457573733	67
BA6	m773	8	Victoria Valley	Wall Valley	BA2	2010-2012	Potential Refugia	-77.493617	160.871031	5042	BA	high	5.944181531	93.76	0.068844971	7.49	0.16	0.826	3.457573733	67
BR2	m853	3b	Lower Wright Valley	Brownworth	Bulk 2 046	2005-2006	Glaciated during LGM	-77.438633	162.728803	791	BR	low	3.305664532	217.28	0	7.74	10	19.97	9.871861718	22
BR3	m854	3b	Lower Wright Valley	Brownworth	Bulk 2 046	2005-2006	Glaciated during LGM	-77.438633	162.728803	791	BR	low	3.305664532	217.28	0	7.74	10	19.97	9.871861718	22
BR6	m857	3b	Lower Wright Valley	Brownworth	Bulk 2 046	2005-2006	Glaciated during LGM	-77.438633	162.728803	791	BR	low	3.305664532	217.28	0	7.74	10	19.97	9.871861718	22
BSP1	m402	2	Alatna Valley	Battleship Promotory	BSP 503	2003-2004	Potential Refugia	-76.92235	161.081433	4072	BSP	high	2.679932754	34.56	0.057370809	8.08	0.28	0.44	0.426928395	38
BSP3	m404	2	Alatna Valley	Battleship Promotory	BSP 503	2003-2004	Potential Refugia	-76.92235	161.081433	4072	BSP	high	2.679932754	34.56	0.057370809	8.08	0.28	0.44	0.426928395	38
BSP4	m405	2	Alatna Valley	Battleship Promotory	BSP 503	2003-2004	Potential Refugia	-76.92235	161.081433	4072	BSP	high	2.679932754	34.56	0.057370809	8.08	0.28	0.44	0.426928395	38
BSP5	m406	2	Alatna Valley	Battleship Promotory	BSP 503	2003-2004	Potential Refugia	-76.92235	161.081433	4072	BSP	high	2.679932754	34.56	0.057370809	8.08	0.28	0.44	0.426928395	38
BSP6	m407	2	Alatna Valley	Battleship Promotory	BSP 503	2003-2004	Potential Refugia	-76.92235	161.081433	4072	BSP	high	2.679932754	34.56	0.057370809	8.08	0.28	0.44	0.426928395	38
D1	m798	3b	Lower Wright Valley	DAIS	3 3-5	2005-2006	Potential Refugia	-77.547767	161.236417	2629	D	high	22.65706796	141.76	0.028637635	7.77	2.2	3.352	2.226439737	59
D5	m802	3b	Lower Wright Valley	DAIS	3 3-5	2005-2006	Potential Refugia	-77.547767	161.236417	2629	D	high	22.65706796	141.76	0.028637635	7.77	2.2	3.352	2.226439737	59
D6	m803	3b	Lower Wright Valley	DAIS	3 3-5	2005-2006	Potential Refugia	-77.547767	161.236417	2629	D	high	22.65706796	141.76	0.028637635	7.77	2.2	3.352	2.226439737	59
F1	m834	5	Taylor Valley	Lower Taylor Valley	F6A1	2001-2003	Glaciated during LGM	-77.607694	163.250683	31	F	low	25.95527557	383.36	0	8.97	0.63	0.602	0.775558167	11
F2	m835	5	Taylor Valley	Lower Taylor Valley	F6A1	2001-2003	Glaciated during LGM	-77.607694	163.250683	31	F	low	25.95527557	383.36	0	8.97	0.63	0.602	0.775558167	11
F3	m836	5	Taylor Valley	Lower Taylor Valley	F6A1	2001-2003	Glaciated during LGM	-77.607694	163.250683	31	F	low	25.95527557	383.36	0	8.97	0.63	0.602	0.775558167	11
F6	m839	5	Taylor Valley	Lower Taylor Valley	F6A1	2001-2003	Glaciated during LGM	-77.607694	163.250683	31	F	low	25.95527557	383.36	0	8.97	0.63	0.602	0.775558167	11
H1	m804	3a	Upper Wright Valley	Hawkings Cirque	UNN2	2010-2011	Potential Refugia	-77.510192	160.578597	4709	H	high	6.366518338	117.76	0	7.94	0.39	1.184	2.509201809	75
H2	m805	3a	Upper Wright Valley	Hawkings Cirque	UNN2	2010-2011	Potential Refugia	-77.510192	160.578597	4709	H	high	6.366518338	117.76	0	7.94	0.39	1.184	2.509201809	75
H3	m806	3a	Upper Wright Valley	Hawkings Cirque	UNN2	2010-2011	Potential Refugia	-77.510192	160.578597	4709	H	high	6.366518338	117.76	0	7.94	0.39	1.184	2.509201809	75
H5	m808	3a	Upper Wright Valley	Hawkings Cirque	UNN2	2010-2011	Potential Refugia	-77.510192	160.578597	4709	H	high	6.366518338	117.76	0	7.94	0.39	1.184	2.509201809	75
HG1	m792	7	Garwood Valley	Higher Garwood Valley	GR21	2011-2012	Potential Refugia	-78.0386	163.850603	1902	HG	high	20.88214084	167.04	0.074457852	8.1	0.476	1.779	0.801277988	15
HG2	m793	7	Garwood Valley	Higher Garwood Valley	GR21	2011-2012	Potential Refugia	-78.0386	163.850603	1902	HG	high	20.88214084	167.04	0.074457852	8.1	0.476	1.779	0.801277988	15
HG3	m794	7	Garwood Valley	Higher Garwood Valley	GR21	2011-2012	Potential Refugia	-78.0386	163.850603	1902	HG	high	20.88214084	167.04	0.074457852	8.1	0.476	1.779	0.801277988	15
HG4	m795	7	Garwood Valley	Higher Garwood Valley	GR21	2011-2012	Potential Refugia	-78.0386	163.850603	1902	HG	high	20.88214084	167.04	0.074457852	8.1	0.476	1.779	0.801277988	15
HG5	m796	7	Garwood Valley	Higher Garwood Valley	GR21	2011-2012	Potential Refugia	-78.0386	163.850603	1902	HG	high	20.88214084	167.04	0.074457852	8.1	0.476	1.779	0.801277988	15
HG6	m797	7	Garwood Valley	Higher Garwood Valley	GR21	2011-2012	Potential Refugia	-78.0386	163.850603	1902	HG	high	20.88214084	167.04	0.074457852	8.1	0.476	1.779	0.801277988	15
HM1	m786	6	Miers Valley	Higher Miers Valley	MR21	2011-2012	Potential Refugia	-78.116672	163.750792	1692.91	HM	high	18.17394344	228.48	0.057275271	8.63	0.42	0.527	0.238944919	11
HM4	m789	6	Miers Valley	Higher Miers Valley	MR21	2011-2012	Potential Refugia	-78.116672	163.750792	1692.91	HM	high	18.17394344	228.48	0.057275271	8.63	0.42	0.527	0.238944919	11
HM6	m791	6	Miers Valley	Higher Miers Valley	MR21	2011-2012	Potential Refugia	-78.116672	163.750792	1692.91	HM	high	18.17394344	228.48	0.057275271	8.63	0.42	0.527	0.238944919	11
L1	m388	1	Beacon Valley	Levy Cirque, Beacon Valley	Bulk 5	2018-2019	Potential Refugia	-77.797233	160.615478	4993	L	high	14.17617712	168.96	0	7.97	1.1	7.528	17.20632576	76
L2	m389	1	Beacon Valley	Levy Cirque, Beacon Valley	Bulk 5	2018-2019	Potential Refugia	-77.797233	160.615478	4993	L	high	14.17617712	168.96	0	7.97	1.1	7.528	17.20632576	76
L3	m390	1	Beacon Valley	Levy Cirque, Beacon Valley	Bulk 5	2018-2019	Potential Refugia	-77.797233	160.615478	4993	L	high	14.17617712	168.96	0	7.97	1.1	7.528	17.20632576	76
L4	m391	1	Beacon Valley	Levy Cirque, Beacon Valley	Bulk 5	2018-2019	Potential Refugia	-77.797233	160.615478	4993	L	high	14.17617712	168.96	0	7.97	1.1	7.528	17.20632576	76
L6	m393	1	Beacon Valley	Levy Cirque, Beacon Valley	Bulk 5	2018-2019	Potential Refugia	-77.797233	160.615478	4993	L	high	14.17617712	168.96	0	7.97	1.1	7.528	17.20632576	76
LG1	m846	7	Garwood Valley	Lower Garwood Valley	GR36	2011-2012	Glaciated during LGM	-78.026478	163.851208	1148.29	LG	low	10.06464586	194.88	0.091793294	8.22	0.37	0.973	9.836629407	15
LG2	m847	7	Garwood Valley	Lower Garwood Valley	GR36	2011-2012	Glaciated during LGM	-78.026478	163.851208	1148.29	LG	low	10.06464586	194.88	0.091793294	8.22	0.37	0.973	9.836629407	15
LG3	m848	7	Garwood Valley	Lower Garwood Valley	GR36	2011-2012	Glaciated during LGM	-78.026478	163.851208	1148.29	LG	low	10.06464586	194.88	0.091793294	8.22	0.37	0.973	9.836629407	15
LG4	m849	7	Garwood Valley	Lower Garwood Valley	GR36	2011-2012	Glaciated during LGM	-78.026478	163.851208	1148.29	LG	low	10.06464586	194.88	0.091793294	8.22	0.37	0.973	9.836629407	15
LG5	m850	7	Garwood Valley	Lower Garwood Valley	GR36	2011-2012	Glaciated during LGM	-78.026478	163.851208	1148.29	LG	low	10.06464586	194.88	0.091793294	8.22	0.37	0.973	9.836629407	15
LG6	m851	7	Garwood Valley	Lower Garwood Valley	GR36	2011-2012	Glaciated during LGM	-78.026478	163.851208	1148.29	LG	low	10.06464586	194.88	0.091793294	8.22	0.37	0.973	9.836629407	15
LM3	m842	6	Miers Valley	Lake Miers	MR41	2011-2012	Glaciated during LGM	-78.100597	163.809119	613	LM	low	16.83256174	249.92	0	8.18	0.45	1.236	4.384133612	10
LM4	m843	6	Miers Valley	Lake Miers	MR41	2011-2012	Glaciated during LGM	-78.100597	163.809119	613	LM	low	16.83256174	249.92	0	8.18	0.45	1.236	4.384133612	10
LM5	m844	6	Miers Valley	Lake Miers	MR41	2011-2012	Glaciated during LGM	-78.100597	163.809119	613	LM	low	16.83256174	249.92	0	8.18	0.45	1.236	4.384133612	10
LM6	m845	6	Miers Valley	Lake Miers	MR41	2011-2012	Glaciated during LGM	-78.100597	163.809119	613	LM	low	16.83256174	249.92	0	8.18	0.45	1.236	4.384133612	10
MF1	m780	5	Taylor Valley	Mt Falconer	MtF A1	2001-2003	Glaciated during LGM	-77.573172	163.158597	1931	MF	high	4.170852288	138.88	0	7.98	1.3	1.119	1.490175392	12
MF2	m781	5	Taylor Valley	Mt Falconer	MtF A1	2001-2003	Glaciated during LGM	-77.573172	163.158597	1931	MF	high	4.170852288	138.88	0	7.98	1.3	1.119	1.490175392	12
MF3	m782	5	Taylor Valley	Mt Falconer	MtF A1	2001-2003	Glaciated during LGM	-77.573172	163.158597	1931	MF	high	4.170852288	138.88	0	7.98	1.3	1.119	1.490175392	12
MF4	m783	5	Taylor Valley	Mt Falconer	MtF A1	2001-2003	Glaciated during LGM	-77.573172	163.158597	1931	MF	high	4.170852288	138.88	0	7.98	1.3	1.119	1.490175392	12
MF5	m784	5	Taylor Valley	Mt Falconer	MtF A1	2001-2003	Glaciated during LGM	-77.573172	163.158597	1931	MF	high	4.170852288	138.88	0	7.98	1.3	1.119	1.490175392	12
MF6	m785	5	Taylor Valley	Mt Falconer	MtF A1	2001-2003	Glaciated during LGM	-77.573172	163.158597	1931	MF	high	4.170852288	138.88	0	7.98	1.3	1.119	1.490175392	12
MS1	m774	4	MacKay Glacier Basin	Mt Seuss	BA4	2010-2013	Glaciated during LGM	-77.036628	161.710119	1991.47	MS	low	2.005526428	103.68	0.372910259	7.84	1.1	3.567	11.23940887	18
MS2	m775	4	MacKay Glacier Basin	Mt Seuss	BA4	2010-2013	Glaciated during LGM	-77.036628	161.710119	1991.47	MS	low	2.005526428	103.68	0.372910259	7.84	1.1	3.567	11.23940887	18
MS3	m776	4	MacKay Glacier Basin	Mt Seuss	BA4	2010-2013	Glaciated during LGM	-77.036628	161.710119	1991.47	MS	low	2.005526428	103.68	0.372910259	7.84	1.1	3.567	11.23940887	18
MS4	m777	4	MacKay Glacier Basin	Mt Seuss	BA4	2010-2013	Glaciated during LGM	-77.036628	161.710119	1991.47	MS	low	2.005526428	103.68	0.372910259	7.84	1.1	3.567	11.23940887	18
MS5	m778	4	MacKay Glacier Basin	Mt Seuss	BA4	2010-2013	Glaciated during LGM	-77.036628	161.710119	1991.47	MS	low	2.005526428	103.68	0.372910259	7.84	1.1	3.567	11.23940887	18
MS6	m779	4	MacKay Glacier Basin	Mt Seuss	BA4	2010-2013	Glaciated during LGM	-77.036628	161.710119	1991.47	MS	low	2.005526428	103.68	0.372910259	7.84	1.1	3.567	11.23940887	18
SU1	m828	4	MacKay Glacier Basin	Lower Mt Seuss	UNN Recon 4	2008-2009	Glaciated during LGM	-77.017808	161.738569	1968.504	SU	low	22.82137084	90.88	0.103095487	8.06	0.45	2.007	0.47483643	17
SU2	m829	4	MacKay Glacier Basin	Lower Mt Seuss	UNN Recon 4	2008-2009	Glaciated during LGM	-77.017808	161.738569	1968.504	SU	low	22.82137084	90.88	0.103095487	8.06	0.45	2.007	0.47483643	17
SU3	m830	4	MacKay Glacier Basin	Lower Mt Seuss	UNN Recon 4	2008-2009	Glaciated during LGM	-77.017808	161.738569	1968.504	SU	low	22.82137084	90.88	0.103095487	8.06	0.45	2.007	0.47483643	17
SU4	m831	4	MacKay Glacier Basin	Lower Mt Seuss	UNN Recon 4	2008-2009	Glaciated during LGM	-77.017808	161.738569	1968.504	SU	low	22.82137084	90.88	0.103095487	8.06	0.45	2.007	0.47483643	17
SU6	m833	4	MacKay Glacier Basin	Lower Mt Seuss	UNN Recon 4	2008-2009	Glaciated during LGM	-77.017808	161.738569	1968.504	SU	low	22.82137084	90.88	0.103095487	8.06	0.45	2.007	0.47483643	17
UVV1	m822	8	Victoria Valley	Upper Victoria Valley	UVV6	1993-1994	Glaciated during LGM	-77.342122	161.687022	1500	UVV	low	8.466461439	85.12	0	8.57	0.27	0.407	0.23658428	46
UVV2	m823	8	Victoria Valley	Upper Victoria Valley	UVV6	1993-1994	Glaciated during LGM	-77.342122	161.687022	1500	UVV	low	8.466461439	85.12	0	8.57	0.27	0.407	0.23658428	46
UVV3	m824	8	Victoria Valley	Upper Victoria Valley	UVV6	1993-1994	Glaciated during LGM	-77.342122	161.687022	1500	UVV	low	8.466461439	85.12	0	8.57	0.27	0.407	0.23658428	46
UVV4	m825	8	Victoria Valley	Upper Victoria Valley	UVV6	1993-1994	Glaciated during LGM	-77.342122	161.687022	1500	UVV	low	8.466461439	85.12	0	8.57	0.27	0.407	0.23658428	46
UVV5	m826	8	Victoria Valley	Upper Victoria Valley	UVV6	1993-1994	Glaciated during LGM	-77.342122	161.687022	1500	UVV	low	8.466461439	85.12	0	8.57	0.27	0.407	0.23658428	46
UVV6	m827	8	Victoria Valley	Upper Victoria Valley	UVV6	1993-1994	Glaciated during LGM	-77.342122	161.687022	1500	UVV	low	8.466461439	85.12	0	8.57	0.27	0.407	0.23658428	46
UW1	m858	3a	Upper Wright Valley	Labyrinth	Bulk 5 042	2005-2006	Potential Refugia	-77.557614	160.954581	2515	UW	low	25.78111983	78.08	0.114550541	8.23	0.23	0.733	0.22568981	66
UW2	m859	3a	Upper Wright Valley	Labyrinth	Bulk 5 042	2005-2006	Potential Refugia	-77.557614	160.954581	2515	UW	low	25.78111983	78.08	0.114550541	8.23	0.23	0.733	0.22568981	66
UW4	m861	3a	Upper Wright Valley	Labyrinth	Bulk 5 042	2005-2006	Potential Refugia	-77.557614	160.954581	2515	UW	low	25.78111983	78.08	0.114550541	8.23	0.23	0.733	0.22568981	66
UW5	m862	3a	Upper Wright Valley	Labyrinth	Bulk 5 042	2005-2006	Potential Refugia	-77.557614	160.954581	2515	UW	low	25.78111983	78.08	0.114550541	8.23	0.23	0.733	0.22568981	66
UW6	m863	3a	Upper Wright Valley	Labyrinth	Bulk 5 042	2005-2006	Potential Refugia	-77.557614	160.954581	2515	UW	low	25.78111983	78.08	0.114550541	8.23	0.23	0.733	0.22568981	66
