# Supplementary material for: Glacial Legacies: Microbial Communities of Antarctic Refugia
Source: Biology (Basel). 2022 Oct 1;11(10):1440. doi: 10.3390/biology11101440 (PMC9598129; doi:10.3390/biology11101440)
Supplement: Supplementary file 1 [file biology-11-01440-s001.zip › Sup Table S5 - ANCOM Site History.xlsx]

## Sheet: Sheet1
Taxon	Recently Disturbed					Potential Refugia					W	Reject null hypothesis
	0	25	50	75	100	0	25	50	75	100
d__Archaea; p__Crenarchaeota; c__Nitrososphaeria; o__Nitrososphaerales; f__Nitrososphaeraceae; g__Candidatus_Nitrocosmicus	1	15	33	95	316	1	1	1	15.25	33	4784	TRUE
d__Bacteria; p__Acidobacteriota; c__Blastocatellia; o__Pyrinomonadales; f__Pyrinomonadaceae; g__RB41	1	5	14	26	72	1	1	1	2.25	13	4722	TRUE
d__Bacteria; p__Gemmatimonadota; c__Gemmatimonadetes; o__Gemmatimonadales; f__Gemmatimonadaceae; g__uncultured; s__uncultured_Gemmatimonadetes	1	1	1	1	1	1	1	8.5	19.5	66	4717	TRUE
d__Bacteria; p__Acidobacteriota; c__Blastocatellia; o__Blastocatellales; f__Blastocatellaceae; g__Blastocatella	1	1	6	22	38	3	15.5	37.5	76.25	172	4699	TRUE
d__Bacteria; p__Bacteroidota; c__Bacteroidia; o__Chitinophagales; f__Chitinophagaceae; g__uncultured	1	1	8	12	19	1	10	19	49.25	188	4649	TRUE
d__Bacteria; p__Chloroflexi; c__Chloroflexia; o__Thermomicrobiales; f__JG30-KF-CM45; g__JG30-KF-CM45; s__uncultured_soil	1	1	1	1	27	1	1	8.5	15.5	51	4644	TRUE
d__Bacteria; p__Acidobacteriota; c__Blastocatellia; o__Pyrinomonadales; f__Pyrinomonadaceae; g__RB41	1	1	4	6	14	1	1	1	1	8	4532	TRUE
d__Bacteria; p__Armatimonadota; c__Armatimonadia; o__Armatimonadales; f__Armatimonadales; g__Armatimonadales; s__uncultured_Armatimonadetes	1	1	1	1	8	1	1	2	14.5	88	4498	TRUE
d__Bacteria; p__Actinobacteriota; c__Thermoleophilia; o__Gaiellales; f__Gaiellaceae; g__Gaiella; s__uncultured_actinobacterium	1	1	1	1	9	1	1	1	25.75	173	4452	TRUE
d__Bacteria; p__Chloroflexi; c__KD4-96; o__KD4-96; f__KD4-96; g__KD4-96	1	1	1	1	1	1	1	1	11.75	47	4411	TRUE
d__Bacteria; p__Actinobacteriota; c__Thermoleophilia; o__Gaiellales; f__Gaiellaceae; g__Gaiella; s__uncultured_actinobacterium	1	1	1	1	5	1	1	2	9	57	4401	TRUE
